# Supplementary material for: Species Discrimination within the Metarhizium PARB Clade: Ribosomal Intergenic Spacer (rIGS)-Based Diagnostic PCR and Single Marker Taxonomy
Source: J Fungi (Basel). 2023 Oct 8;9(10):996. doi: 10.3390/jof9100996 (PMC10607842; doi:10.3390/jof9100996)
Supplement: Supplementary file 1 [file jof-09-00996-s001.zip]

Archive with 12 entries (12 files):
- Suppl Figure S1.pdf
- Suppl Figure S2.pdf
- Suppl Figure S3.pdf
- Suppl Figure S4.pdf
- Suppl Figure S5.pdf
- Suppl Figure S6.pdf
- Suppl Figure S7.pdf
- Suppl Figure S8.pdf
- Suppl Figure S9.pdf
- Suppl Table S1.pdf
- Suppl Table S2.pdf
- Suppl Table S3.pdf
